# Supplementary material for: Exploring the Impact of Backward and Forward Locomotor Treadmill Training in Chronic Stroke Survivors with Severe Post-Stroke Walking Impairment: A Single-Center Pilot Randomized Controlled Trial
Source: Brain Sci. 2025 Apr 24;15(5):437. doi: 10.3390/brainsci15050437 (PMC12110432; doi:10.3390/brainsci15050437)
Supplement: Supplementary file 1 [file brainsci-15-00437-s001.zip]

Archive with 1 entries (1 files):
- brainsci-3560756-supplementary.pdf
